# Supplementary material for: Machine learning-based algorithm identifies key mitochondria-related genes in non-alcoholic steatohepatitis
Source: Lipids Health Dis. 2024 May 8;23:137. doi: 10.1186/s12944-024-02122-z (PMC11077862; doi:10.1186/s12944-024-02122-z)
Supplement: Supplementary file 1 — Supplementary Material 1. [file 12944_2024_2122_MOESM1_ESM.xls]

## Sheet: Sheet1
Database of Sources	Series Matrix File(s)	Platforms	Tissue	Normal(N)	NASH(N)
Gene Expression Omnibus database	GSE48452	GPL11532	Liver	41	18
Gene Expression Omnibus database	GSE164760	GPL13667	Liver	6	74
Gene Expression Omnibus database	GSE135251	GPL18573	Liver	10	155
Gene Expression Omnibus database	GSE126848	GPL18573	Liver	26	16
Gene Expression Omnibus database	GSE61260	GPL11532	Liver	62	24
Gene Expression Omnibus database	GSE89632	GPL14951	Liver	24	19
Gene Expression Omnibus database	GSE130970	GPL16791	Liver	4	46
Gene Expression Omnibus database	GSE115193	GPL16791	Liver	3	3
Gene Expression Omnibus database	GSE55645	GPL9777	Blood	10	39
