# Supplementary material for: Machine learning-based algorithm identifies key mitochondria-related genes in non-alcoholic steatohepatitis
Source: Lipids Health Dis. 2024 May 8;23:137. doi: 10.1186/s12944-024-02122-z (PMC11077862; doi:10.1186/s12944-024-02122-z)
Supplement: Supplementary file 3 — Supplementary Material 3. [file 12944_2024_2122_MOESM3_ESM.xls]

## Sheet: Sheet1
Reagent	Company
4% paraformaldehyde tissue fixative	Biosharp,China
hematoxylin and eosin staining	Biosharp,China
TRIzol	Invitrogen,USA
TB Green Premix Ex Taq II	GenStar,China
LightCycler480 system	Applied Biosystems,USA
β-actin	Abcam,UK
AKR1B10	Abcam,UK
TYMS	Abcam,UK
RIPA Lysis Buffer	biorbyt,UK
BCA Protein Assay Kit	Thermo,USA
Polyvinylidene Fluoride Membrane	Millipore,USA
Sodium Dodecyl Sulfate Polyacrylamide Gel Electrophoresis	EpiZyme，China
Tris-Buffered Saline with Tween	EpiZyme，China
bicinchoninic acid protein assay kit	Thermo,USA
