# Supplementary material for: Machine learning-based algorithm identifies key mitochondria-related genes in non-alcoholic steatohepatitis
Source: Lipids Health Dis. 2024 May 8;23:137. doi: 10.1186/s12944-024-02122-z (PMC11077862; doi:10.1186/s12944-024-02122-z)
Supplement: Supplementary file 4 — Supplementary Material 4. [file 12944_2024_2122_MOESM4_ESM.xls]

## Sheet: Sheet1
Gene Symbol	Species	Forward Primer	Reverse Primer
AKR1B10	Human	AGCCATCCAAGAGAAGATCCAAGAG	GCCACAACTTGCTGACGATGAAC
TREM2	Human	GTGGCTGCTGTCCTTCCTGAG	TGGAGGCTCTGGCACTGGTAG
TYMS	Human	GGCAGATCCAACACATCCTCC	AGCAGAGGGAATTCATCTCTCAGG
GAPDH	Human	GAAAGCCTGCCGGTGACTAA	AGGAAAAGCATCACCCGGAG
